# Supplementary material for: Selective Hepatic Cbs Knockout Aggravates Liver Damage, Endothelial Dysfunction and ROS Stress in Mice Fed a Western Diet
Source: Int J Mol Sci. 2023 Apr 10;24(8):7019. doi: 10.3390/ijms24087019 (PMC10138434; doi:10.3390/ijms24087019)
Supplement: Supplementary file 1 [file ijms-24-07019-s001.zip]

Archive with 1 entries (1 files):
- ijms-2312798-supplementary.pdf
